# Supplementary material for: Herpes Simplex Virus Type 2 Blocks IFN-β Production through the Viral UL24 N-Terminal Domain-Mediated Inhibition of IRF-3 Phosphorylation
Source: Viruses. 2024 Oct 11;16(10):1601. doi: 10.3390/v16101601 (PMC11512255; doi:10.3390/v16101601)
Supplement: Supplementary file 1 [file viruses-16-01601-s001.zip]

Archive with 1 entries (1 files):
- viruses-3114836-supplementary.pdf
